# Supplementary material for: Mitochondrial Genomes of the Blood Flukes Cardicola forsteri and Cardicola orientalis (Trematoda: Aporocotylidae)
Source: Pathogens. 2025 Jul 10;14(7):680. doi: 10.3390/pathogens14070680 (PMC12298837; doi:10.3390/pathogens14070680)
Supplement: Supplementary file 1 [file pathogens-14-00680-s001.zip]

Archive with 1 entries (1 files):
- pathogens-3727687-supplementary.pdf
